# Supplementary material for: Development and Characterization of Pullulan-Based Orodispersible Films of Iron
Source: Pharmaceutics. 2023 Mar 22;15(3):1027. doi: 10.3390/pharmaceutics15031027 (PMC10056616; doi:10.3390/pharmaceutics15031027)
Supplement: Supplementary file 1 [file pharmaceutics-15-01027-s001.zip]

Archive with 1 entries (1 files):
- pharmaceutics-2236042-supplementary.pdf
